# Supplementary material for: RAB-10 Regulates Dendritic Branching by Balancing Dendritic Transport
Source: PLoS Genet. 2015 Dec 3;11(12):e1005695. doi: 10.1371/journal.pgen.1005695 (PMC4669152; doi:10.1371/journal.pgen.1005695)
Supplement: S1 Table — The average number of branches per subcellular compartment and the total number of branches are reported for each genotype. Wild-type is listed first, with other genotypes listed in order of increasing total quaternary branches. (XLSX) [file pgen.1005695.s005.xlsx]

## Sheet: Branch# Summary
Branch Numbers by Genotype
	"+3 region"			"+2 region"			"+1 region"			"-1 region"			all regions (total)
	2°	3°	4°	2°	3°	4°	2°	3°	4°	2°	3°	4°	2°	3°	4°
wyIs592 (wild type)	4.3	2.9	2.5	11	10.3	29.1	14.8	13.8	46	12.3	10.5	36.6	42.4	37.5	114.2
dma-1(wy686); rab-10(ok1494); wyIs592	3.71429	0.285714	0	2.28571	0	0	1.71429	0.142857	0	0.857143	0.142857	0	8.57143	0.571429	0
dma-1(wy686); wyIs592	6.66667	1	0	19.3333	1.66667	0	12	1.33333	0	2	0.666667	0.333333	40	4.66667	0.333333
rab-10(ok149); wyEx7772 [pdes2short::rab-10(GDP); ser2prom3::myrmCherry]	1.375	0.875	0.625	1.125	0.125	0.125	1.875	0.25	0	0.5	0.125	0	4.875	1.375	0.75
unc-116(e2310); rab-10(ok1494); wyIs592	1.95	0.85	1.4	3.4	0.85	0.85	3.7	1.9	3.1	8	3.65	6.35	17.05	7.25	11.7
rab-10(ok1494); wyIs592	8.46154	5.84615	12.7692	6.88462	1.19231	0.346154	3.46154	0.192308	0	5.73077	0.846154	0.423077	24.5385	8.07692	13.5385
exoc-8(2523); wyEx7772 [pdes2short::rab-10(GDP); ser2prom3::myrmCherry]	5.66667	4.16667	7.66667	5.5	2.16667	3	5	1.66667	3.5	2.83333	1.33333	1.16667	19	9.33333	15.3333
wy787; wyIs592	8.18519	6.25926	14.8889	12.0741	4.22222	2.85185	3.51852	0.037037	0	4.55556	0.592593	0.296296	28.3333	11.1111	18.037
sec-5(pk2358); wyIs592	5.5	5	9.5	12	8.5	10	11	8	1	10	5	3.5	38.5	26.5	24
exoc-8(ok2523); wyIs592	5.54545	2.90909	10.5455	10.6364	7.09091	10.4545	11.3636	4.36364	3	10.5455	4.81818	4.18182	38.0909	19.1818	28.1818
rab-10(ok1494); wyEx7700 [pdes2short::rab-10(GTP); ser2prom3::myrmCherry]	4.6	3.2	4.6	9.6	8.2	16.6	11	9.6	19.4	12.2	8	11	37.4	29	51.6
unc-116(e2310); wyIs592	2.16667	0.333333	0	10	5.33333	2.5	10.6667	7.5	20.8333	9.5	7.83333	30	32.3333	21	53.3333
rab-10(ok1494; wyEx7701 [pdes2short::rab-10; ser2prom3::myrmCherry]	7.8	5.6	18.8	10	6.8	14.6	7.6	6.8	14.2	10.8	5.6	14.2	36.2	24.8	61.8
dhc-1(or185ts); wyIs592	2.6	0.4	1.8	10.4	6	2	14.2	13	26.4	15.8	12.6	43	43	32	73.2
exoc-8(2523); ser2prom3::rab-10(GTP); wyIs592	6	3.42857	18.2857	11.5714	8.71429	34.2857	14	10.4286	24.8571	12.7143	8.28571	13.5714	44.2857	30.8571	91
wy787; ser2prom3::rab-10; wyIs592	10.2	6.8	11	10.6	9.4	27.4	12.6	11.4	29.2	15	9.8	24.6	48.4	37.4	92.2
exoc-8(ok2523); ser2prom3::exoc-8; wyIs592	6	3	10.6	11.6	9.6	33.6	15	13.2	39.2	13.2	11.4	44.4	45.8	37.2	127.8
